# Supplementary material for: Analysis of Spatial-Temporal Variation in Floral Volatiles Emitted from Lagerstroemia caudata by Headspace Solid-Phase Microextraction and GC–MS
Source: Molecules. 2023 Jan 4;28(2):478. doi: 10.3390/molecules28020478 (PMC9863544; doi:10.3390/molecules28020478)
Supplement: Supplementary file 1 [file molecules-28-00478-s001.zip]

Archive with 1 entries (1 files):
- molecules-2062013-supply.pdf
